# Supplementary material for: Circulating Serum VEGF, IGF-1 and MMP-9 and Expression of Their Genes as Potential Prognostic Markers of Recovery in Post-Stroke Rehabilitation—A Prospective Observational Study
Source: Brain Sci. 2023 May 23;13(6):846. doi: 10.3390/brainsci13060846 (PMC10296181; doi:10.3390/brainsci13060846)
Supplement: Supplementary file 1 [file brainsci-13-00846-s001.zip]

Archive with 1 entries (1 files):
- brainsci-2354123-supplementary.pdf
